# Supplementary material for: Assessment of algorithms for high throughput detection of genomic copy number variation in oligonucleotide microarray data
Source: BMC Bioinformatics. 2007 Oct 2;8:368. doi: 10.1186/1471-2105-8-368 (PMC2148068; doi:10.1186/1471-2105-8-368)
Supplement: Additional file 1 — List of samples and oligonucleotide arrays. List of 331 samples and 662 arrays (Xba 50 K and Hind 50 K) with corresponding array quality measures. [file 1471-2105-8-368-S1.xls]

## Sheet: SuppTable1_ref214
List of samples and arrays
Sample ID	Array type	Median Intensity (unnormalized)	SNP call % (0.05 confidence score threshold)	% Array outlier (dChip)	% Single outlier (dChip)
6235c	Hind	323	94.5	0.255	0.069
6235c	Xba	279	94.4	0.158	0.086
6235f	Hind	309	96.2	0.459	0.061
6235f	Xba	374	96.7	0.015	0.024
6235m	Hind	296	94.7	0.318	0.048
6235m	Xba	289	90.7	0.13	0.101
3476c	Hind	2518	90.1	0.023	0.051
3476c	Xba	2799	97.4	0.002	0.004
3476f	Hind	2196	93.2	0.031	0.008
3476f	Xba	2635	96.9	0.012	0.063
3476m	Hind	2562	94.8	0.017	0.015
3476m	Xba	2435	96.9	0.007	0.009
7353c	Hind	2411	93.2	0.044	0.056
7353c	Xba	3205	95.2	0.014	0.024
7353f	Hind	1835	93.3	0.019	0.073
7353f	Xba	3500	95.1	0.01	0.014
7353m	Hind	1941	95.8	0.012	0.022
7353m	Xba	2407	95.1	0.01	0.014
6434c	Hind	2122	94.8	0.051	0.108
6434c	Xba	385	95.3	0.02	0.038
6434f	Hind	2319	97.7	0.014	0.019
6434f	Xba	385	95.1	0.032	0.084
6434m	Hind	2102	94.8	0.115	0.192
6434m	Xba	390	95.6	0.042	0.087
6434s	Hind	4934	92.1	0.03	0.018
6434s	Xba	5184	95.4	0.014	0.032
0231c	Hind	1596	91.3	0.098	0.043
0231c	Xba	2209	95.7	0.002	0.012
0231f	Hind	2173	95	0.091	0.024
0231f	Xba	2554	95.2	0.017	0.013
0231m	Hind	2473	95.2	0.024	0.04
0231m	Xba	2204	95.8	0.003	0.003
0337c	Hind	2191	94.7	0.047	0.067
0337c	Xba	1189	96.6	0.012	0.039
0337f	Hind	2371	95.9	0.063	0.177
0337f	Xba	1326	95.7	0.008	0.017
0337m	Hind	2418	97.6	0.007	0.006
0337m	Xba	1627	97	0.032	0.07
5495c	Hind	1186	96.6	0.187	0.033
5495c	Xba	865	91.8	0.039	0.038
5495f	Hind	480	89.8	0.321	0.082
5495f	Xba	1165	87	0.183	0.068
5495m	Hind	945	92.1	0.202	0.052
5495m	Xba	873	91.3	0.136	0.033
4395c	Hind	982	86.7	3.211	0.176
4395c	Xba	1127	92.4	0.039	0.027
4395f	Hind	602	86	4.766	0.171
4395f	Xba	925	92.2	0.139	0.032
4395m	Hind	1479	97.3	0.246	0.03
4395m	Xba	1511	89.9	0.034	0.047
8379c	Hind	2085	94.9	0.185	0.322
8379c	Xba	3000	96.8	0	0.008
8379f	Hind	2240	95.3	0.157	0.287
8379f	Xba	2402	96.7	0.034	0.11
8379m	Hind	2128	94.6	0.236	0.353
8379m	Xba	2796	96.4	0	0.027
4794c	Hind	2287	95.5	0.524	0.247
4794c	Xba	2330	97.6	0.049	0.017
4794f	Hind	2255	95.5	0.822	0.094
4794f	Xba	2618	96.6	0.071	0.007
4794m	Hind	1816	95.9	0.176	0.097
4794m	Xba	2171	97	0.015	0.011
6789c	Hind	1727	83.8	0.803	0.501
6789c	Xba	2628	96.1	0.008	0.005
6789f	Hind	1612	87.6	0.335	0.418
6789f	Xba	2500	96.3	0.002	0.006
6789m	Hind	2306	95.8	0.047	0.142
6789m	Xba	2273	94.3	0.008	0.02
0899c	Hind	3673	98.8	0.017	0.012
0899c	Xba	1112	94.3	0.017	0.026
0899f	Hind	2526	97.8	0.033	0.005
0899f	Xba	1321	94.9	0.019	0.08
0899m	Hind	2309	96.8	0.059	0.011
0899m	Xba	1221	94.7	0.032	0.028
3553c	Hind	2292	96.7	0.056	0.026
3553c	Xba	992	88	0.11	0.055
3553f	Hind	2332	96.6	0.068	0.01
3553f	Xba	1059	89.1	1.125	0.031
3553m	Hind	2611	97	0.059	0.012
3553m	Xba	1941	89.9	0.183	0.007
2346c	Hind	2309	97.3	0.024	0.018
2346c	Xba	302	93.5	0.012	0.039
2346f	Hind	2081	96.4	0.183	0.25
2346f	Xba	247	93.1	0.212	0.066
2346m	Hind	1575	93	0.644	0.232
2346m	Xba	298	96.4	0.017	0.022
9299c	Hind	2284	92.8	0.131	0.152
9299c	Xba	2404	96.2	0.015	0.007
9299f	Hind	2148	95.2	0.227	0.408
9299f	Xba	2525	97.3	0.008	0.008
9299m	Hind	2413	94.3	0.017	0.051
9299m	Xba	2040	96.5	0.007	0.012
0395c	Hind	1316	92.7	0.087	0.044
0395c	Xba	1357	95.9	0.01	0.012
0395f	Hind	2112	90.3	0.644	0.119
0395f	Xba	1433	96.6	0.007	0.012
0395m	Hind	1312	96.2	2.051	0.044
0395m	Xba	1639	96.4	0.015	0.022
7047c	Hind	1972	96.1	0.051	0.027
7047c	Xba	1564	97.4	0.003	0.024
7047f	Hind	2300	97.2	0.026	0.006
7047f	Xba	1923	95.6	0.005	0.039
7047m	Hind	3470	98.4	0.01	0.003
7047m	Xba	1938	97.3	0.003	0.006
6913c	Hind	1727	94.9	0.01	0.026
6913c	Xba	2300	94.9	0.029	0.046
6913f	Hind	1366	95.6	0.037	0.024
6913f	Xba	2851	95.9	0.012	0.017
6913m	Hind	1518	94.5	0.026	0.036
6913m	Xba	2516	95.3	0.017	0.02
1895c	Hind	2312	96.8	0.178	0.041
1895c	Xba	3093	96.2	0.012	0.056
1895f	Hind	1961	96.7	0.588	0.064
1895f	Xba	248	93.5	0.063	0.11
1895m	Hind	1904	97.3	1.293	0.077
1895m	Xba	255	88.4	0.058	0.109
4535c	Hind	2401	93.5	0.033	0.009
4535c	Xba	2794	97.7	0.005	0.022
4535f	Hind	2569	94.2	0.021	0.014
4535f	Xba	2451	95.7	0.02	0.03
4535m	Hind	2431	93.2	0.028	0.021
4535m	Xba	2741	96.7	0.01	0.004
1467c	Hind	3051	93.8	0.03	0.031
1467c	Xba	344	94.4	0.017	0.06
1467f	Hind	2908	96	0.051	0.014
1467f	Xba	243	90.2	0.086	0.063
1467m	Hind	2617	92.9	0.12	0.103
1467m	Xba	320	90.9	0.041	0.073
1234c	Hind	951	86.5	3.353	0.125
1234c	Xba	614	85.3	0.513	0.143
1234f	Hind	953	85.1	2.82	0.156
1234f	Xba	1329	88.7	0.093	0.065
1234m	Hind	1056	94.8	0.195	0.102
1234m	Xba	1218	86.4	0.203	0.068
7415c	Hind	2118	91.7	0.169	0.232
7415c	Xba	2163	97.8	0.02	0.011
7415f	Hind	2109	86.8	0.309	0.174
7415f	Xba	1944	96.2	0.005	0.01
7415m	Hind	2508	94.4	0.178	0.273
7415m	Xba	1635	94.3	0.047	0.099
2890c	Hind	1753	94.4	0.113	0.086
2890c	Xba	259	91.1	0.08	0.116
2890f	Hind	2180	95.7	0.038	0.041
2890f	Xba	265	92.4	0.027	0.066
2890m	Hind	1936	94.2	0.777	0.025
2890m	Xba	229	86.1	0.627	0.059
5434c	Hind	998	94	1.387	0.03
5434c	Xba	2034	96.3	0.032	0.016
5434f	Hind	1213	91.4	2.178	0.081
5434f	Xba	1347	95	0.031	0.052
5434m	Hind	2303	91.2	0.257	0.031
5434m	Xba	1559	96.5	0.025	0.015
4268c	Hind	2749	98.3	0.016	0.004
4268c	Xba	2074	93.6	0.896	0.071
4268f	Hind	2491	97.8	0.024	0.01
4268f	Xba	1750	95	0.064	0.116
4268m	Hind	3129	98.1	0.003	0.01
4268m	Xba	2007	95	0.024	0.032
8939c	Hind	1779	86.1	0.113	0.13
8939c	Xba	2556	96.5	0.005	0.004
8939f	Hind	1991	84.9	0.243	0.149
8939f	Xba	3087	97.4	0.007	0.002
8939m	Hind	1959	87.3	0.136	0.064
8939m	Xba	2346	96.9	0.003	0.011
8939s	Hind	4957	90.1	0.066	0.075
8939s	Xba	4105	92	0.058	0.012
1978c	Hind	2760	91.9	0.492	0.131
1978c	Xba	3122	97.3	0.003	0.083
1978f	Hind	2670	96.6	0.051	0.062
1978f	Xba	1891	96	0.008	0.023
1978m	Hind	5382	92.3	0.346	0.089
1978m	Xba	3275	97.6	0.002	0.024
9962c	Hind	1689	95.7	0.047	0.022
9962c	Xba	2346	95.3	0.056	0.064
9962f	Hind	1820	93.9	0.016	0.028
9962f	Xba	2582	94.6	0.027	0.01
9962m	Hind	2337	96.3	0.024	0.007
9962m	Xba	1670	94.9	0.015	0.028
1765c	Hind	1665	83.4	0.524	0.359
1765c	Xba	2279	96.8	0.007	0.031
1765f	Hind	1461	90.3	0.253	0.188
1765f	Xba	2177	96.4	0.005	0.007
1765m	Hind	1847	89.2	0.288	0.315
1765m	Xba	2815	97.3	0.007	0.011
1765s	Hind	5407	91.5	0.096	0.093
1765s	Xba	4019	92.5	0.008	0.015
0392c	Hind	1389	96.6	0.054	0.019
0392c	Xba	603	89.2	0.068	0.091
0392f	Hind	1071	95.4	0.082	0.145
0392f	Xba	1052	93	0.122	0.027
0392m	Hind	795	93	0.143	0.049
0392m	Xba	520	86.4	0.064	0.063
0392s	Hind	4676	91.4	0.04	0.063
0392s	Xba	3922	94.6	0.007	0.017
0648c	Hind	3058	97	0.003	0.015
0648c	Xba	2370	96.2	0.071	0.157
0648f	Hind	2871	96.2	0.017	0.007
0648f	Xba	1880	89.5	0.986	0.249
0648m	Hind	2737	93.9	0.021	0.021
0648m	Xba	2532	93.1	0.403	0.503
5003c	Hind	1755	95	0.162	0.05
5003c	Xba	2661	97.4	0.032	0.189
5003f	Hind	2256	95.2	0.024	0.039
5003f	Xba	2446	94.9	0.076	0.3
5003m	Hind	1838	94.4	0.391	0.203
5003m	Xba	2648	95.7	0.005	0.036
6168c	Hind	2109	95.6	0.578	0.19
6168c	Xba	193	80.9	0.905	0.137
6168f	Hind	2115	97.3	0.047	0.058
6168f	Xba	247	92.2	0.295	0.067
6168m	Hind	1675	94	0.501	0.11
6168m	Xba	227	88.6	0.588	0.062
5358c	Hind	2422	92	0.049	0.051
5358c	Xba	2531	97.1	0.005	0.029
5358f	Hind	2264	91.2	0.072	0.058
5358f	Xba	2227	96.1	0.005	0.042
5358m	Hind	2558	95.9	0.038	0.016
5358m	Xba	2653	96.6	0.003	0.004
1538c	Hind	1924	96	0.016	0.006
1538c	Xba	2702	95.2	0.015	0.048
1538f	Hind	1839	96.6	0.019	0.033
1538f	Xba	2549	94.9	0.014	0.011
1538m	Hind	1790	96.2	0.016	0.009
1538m	Xba	2884	95.5	0.117	0.01
0491c	Hind	1031	95.5	0.147	0.025
0491c	Xba	759	88.3	0.108	0.068
0491f	Hind	1305	95.2	0.141	0.039
0491f	Xba	732	91.2	0.061	0.041
0491m	Hind	1052	93.3	0.972	0.032
0491m	Xba	780	92.5	0.031	0.026
1014c	Hind	3112	97.8	0.014	0.013
1014c	Xba	2666	97.9	0.003	0.002
1014f	Hind	2914	97.5	0.009	0.005
1014f	Xba	2963	98	0.003	0.009
1014m	Hind	2847	98.1	0.033	0.011
1014m	Xba	2970	98.1	0.012	0.012
9042c	Hind	1945	89.5	0.365	0.379
9042c	Xba	2463	97.3	0.012	0.029
9042f	Hind	2000	90.1	0.229	0.299
9042f	Xba	3125	97.5	0.002	0.117
9042m	Hind	2021	92.1	0.15	0.27
9042m	Xba	2343	93.8	0.002	0.031
4818c	Hind	2820	97.3	0.028	0.043
4818c	Xba	2508	96	0.007	0.046
4818f	Hind	1679	94.2	0.075	0.086
4818f	Xba	1982	94	0.002	0.024
4818m	Hind	2323	94.6	0.106	0.189
4818m	Xba	1915	94.6	0.015	0.037
2711c	Hind	2086	82.7	0.93	0.536
2711c	Xba	2072	94.9	0.01	0.007
2711f	Hind	1950	95.4	0.014	0.027
2711f	Xba	2224	96.8	0.003	0.005
2711m	Hind	2139	90.9	0.229	0.292
2711m	Xba	2202	94.6	0.01	0.003
4462c	Hind	949	93	0.197	0.044
4462c	Xba	1260	88.1	0.134	0.047
4462f	Hind	939	93.6	0.288	0.179
4462f	Xba	931	88.8	0.559	0.065
4462m	Hind	2215	92.3	0.665	0.127
4462m	Xba	928	90.7	0.181	0.039
4357c	Hind	2883	96.5	0.478	0.032
4357c	Xba	310	94.2	0.008	0.041
4357f	Hind	3435	94.3	0.257	0.193
4357f	Xba	268	90.2	0.036	0.128
4357m	Hind	3273	95.8	0.075	0.064
4357m	Xba	263	91.8	0.029	0.065
0866c	Hind	1021	89.8	1.723	0.094
0866c	Xba	1087	94.3	0.046	0.053
0866f	Hind	836	90.5	0.869	0.087
0866f	Xba	1130	93.4	0.015	0.019
0866m	Hind	1293	95.2	0.15	0.028
0866m	Xba	1362	90.8	0.046	0.031
0162c	Hind	2612	97.8	0.051	0.054
0162c	Xba	1600	96.5	0.003	0.005
0162f	Hind	3292	97.8	0.005	0.014
0162f	Xba	1946	97.4	0.005	0.011
0162m	Hind	3076	98.4	0.152	0.129
0162m	Xba	1794	96.5	0.007	0.011
1252c	Hind	1549	80.5	0.368	0.181
1252c	Xba	193	83.8	0.864	0.152
1252f	Hind	1916	90.4	0.092	0.04
1252f	Xba	209	83.4	1.344	0.094
1252m	Hind	1835	89.3	0.077	0.089
1252m	Xba	247	92.3	0.276	0.04
8785c	Hind	211	89.1	0.25	0.126
8785c	Xba	1731	96.9	0.019	0.013
8785f	Hind	2299	95	0.12	0.03
8785f	Xba	142	75.3	2.489	0.244
8785m	Hind	258	92.1	0.051	0.071
8785m	Xba	192	87.6	1.506	0.174
2135c	Hind	2659	91.1	0.244	0.023
2135c	Xba	1623	90.5	0.036	0.028
2135f	Hind	2256	92.6	0.415	0.105
2135f	Xba	1380	93.1	0.005	0.009
2135m	Hind	3058	94.9	0.344	0.067
2135m	Xba	1324	93.3	0.41	0.023
2738c	Hind	2243	95	0.049	0.021
2738c	Xba	2379	95.9	0.044	0.007
2738f	Hind	1655	92.3	0.012	0.017
2738f	Xba	2372	96.5	0.007	0.007
2738m	Hind	2058	95	0.021	0.008
2738m	Xba	2866	96.4	0.019	0.005
0232c	Hind	3478	90.2	0.464	0.136
0232c	Xba	254	89.8	0.061	0.109
0232f	Hind	2627	95	0.04	0.028
0232f	Xba	201	87.7	0.208	0.192
0232m	Hind	3937	95	0.14	0.052
0232m	Xba	251	89.1	0.092	0.136
1889c	Hind	1908	91.5	0.054	0.107
1889c	Xba	2643	95.5	0.002	0.017
1889f	Hind	1928	88.8	0.148	0.218
1889f	Xba	2457	95.2	0.09	0.222
1889m	Hind	2822	94.7	0.176	0.309
1889m	Xba	2685	97.1	0.005	0.078
8552c	Hind	2156	96.1	0.236	0.108
8552c	Xba	294	95.5	0.008	0.037
8552f	Hind	2019	95.1	0.07	0.028
8552f	Xba	314	97.5	0.019	0.017
8552m	Hind	2337	96.9	0.079	0.093
8552m	Xba	282	93.9	0.015	0.04
4484c	Hind	2410	96	0.03	0.039
4484c	Xba	2999	97.5	0.01	0.034
4484f	Hind	2814	96.8	0.019	0.027
4484f	Xba	3153	96.7	0.003	0.023
4484m	Hind	2521	96	0.035	0.029
4484m	Xba	3125	96.9	0.005	0.026
1605c	Hind	1484	95.8	0.19	0.035
1605c	Xba	1938	96.8	0.015	0.009
1605f	Hind	1098	94.6	0.026	0.039
1605f	Xba	1709	97.3	0.073	0.034
1605m	Hind	2077	94.6	0.401	0.028
1605m	Xba	2061	96.1	0.019	0.013
1280c	Hind	2164	94.1	0.054	0.078
1280c	Xba	2476	95.5	0.005	0.031
1280f	Hind	2581	96.9	0.03	0.026
1280f	Xba	3003	97.5	0	0.003
1280m	Hind	2171	95.3	0.07	0.158
1280m	Xba	3118	96.4	0.008	0.023
3811c	Hind	1836	95.1	0.012	0.028
3811c	Xba	2484	96.2	0.015	0.058
3811f	Hind	2111	95.5	0.747	0.027
3811f	Xba	1569	96.7	0.012	0.034
3811m	Hind	1262	95.4	1.405	0.055
3811m	Xba	1955	96.9	0.012	0.009
3811s	Hind	6309	91.6	0.209	0.099
3811s	Xba	5660	94	0.015	0.019
3923c	Hind	1235	95.1	0.103	0.041
3923c	Xba	1139	91.4	0.153	0.031
3923f	Hind	1071	94.3	0.3	0.062
3923f	Xba	1480	89.8	0.198	0.053
3923m	Hind	873	90.9	0.471	0.118
3923m	Xba	1006	87.6	0.247	0.059
3595c	Hind	1698	96	0.024	0.024
3595c	Xba	2582	96.3	0.044	0.007
3595f	Hind	1685	97.4	0.058	0.118
3595f	Xba	2325	95.6	0.017	0.011
3595m	Hind	1880	96.3	0.035	0.114
3595m	Xba	2459	95.2	0.054	0.008
0674c	Hind	2154	93.5	0.033	0.072
0674c	Xba	3416	94.9	0.005	0.047
0674f	Hind	2181	90.5	0.026	0.047
0674f	Xba	2312	95.8	0.012	0.094
0674m	Hind	2269	91.6	0.119	0.172
0674m	Xba	2796	88.9	0.003	0.053
0674s	Hind	1761	90.5	0.211	0.264
0674s	Xba	2413	95.1	0.005	0.019
0091c	Hind	2537	98.2	0.023	0.011
0091c	Xba	3579	98.6	0.022	0.007
0091f	Hind	3124	98.3	0.045	0.01
0091f	Xba	3214	98.4	0.024	0.011
0091m	Hind	3573	98.6	0.019	0.007
0091m	Xba	3188	98.5	0.015	0.006
0091s	Hind	5370	89.1	0.112	0.12
0091s	Xba	4706	94.9	0.012	0.004
6545c	Hind	1096	86.6	0.593	0.107
6545c	Xba	1472	94.9	0.01	0.068
6545f	Hind	1254	94.6	0.23	0.038
6545f	Xba	1266	96	0.002	0.018
6545m	Hind	1018	93.5	0.304	0.052
6545m	Xba	1540	90.6	0.051	0.025
6545s	Hind	5102	89.6	1.068	0.055
6545s	Xba	4906	95.4	0.003	0.006
0064c	Hind	1490	94	0.044	0.067
0064c	Xba	2602	93.8	0.047	0.123
0064f	Hind	2288	96.3	0.01	0.015
0064f	Xba	3083	95.1	0.012	0.019
0064m	Hind	1634	94.5	0.026	0.008
0064m	Xba	2542	93.1	0.031	0.016
6128c	Hind	2285	96.1	0.148	0.152
6128c	Xba	3042	95.2	0.073	0.012
6128f	Hind	1643	92.4	1.921	0.046
6128f	Xba	2861	90.3	0.512	0.027
6128m	Hind	1886	96	0.162	0.109
6128m	Xba	3406	97.2	0.075	0.153
0134c	Hind	2274	95.9	0.051	0.052
0134c	Xba	2553	95.9	0.234	0.079
0134f	Hind	2806	97.4	0.082	0.021
0134f	Xba	3398	97.6	0.015	0.008
0134m	Hind	3353	97.7	0.051	0.008
0134m	Xba	2678	97.4	0.012	0.012
1097c	Hind	2448	97.8	0.108	0.018
1097c	Xba	2902	98.3	0.02	0.006
1097f	Hind	3544	98.6	0.019	0.017
1097f	Xba	2871	98	0.008	0.016
1097m	Hind	3511	98.5	0.103	0.01
1097m	Xba	3018	98.4	0.014	0.015
3153c	Hind	2814	96	0.047	0.035
3153c	Xba	242	90.7	0.147	0.149
3153f	Hind	3249	93	0.037	0.071
3153f	Xba	170	84.9	0.749	0.159
3153m	Hind	1026	95.5	0.11	0.021
3153m	Xba	1939	97.4	0.005	0.008
7690c	Hind	4369	94.6	0.084	0.062
7690c	Xba	2251	94.8	0.13	0.233
7690f	Hind	4394	96.3	0.03	0.01
7690f	Xba	1552	92.6	0.435	0.1
7690m	Hind	2381	98.3	0.084	0.022
7690m	Xba	2687	97.5	0.017	0.009
5994c	Hind	1863	92.4	0.026	0.069
5994c	Xba	2599	97.1	0.005	0.004
5994f	Hind	2688	93	0.047	0.014
5994f	Xba	2527	95.7	0.005	0.003
5994m	Hind	1826	94.3	0.023	0.046
5994m	Xba	2302	95.1	0.015	0.012
8005c	Hind	203	87	0.346	0.131
8005c	Xba	185	85.8	1.505	0.212
8005f	Hind	205	86.5	0.361	0.179
8005f	Xba	251	91.8	0.034	0.045
8005m	Hind	1494	99.1	0.298	0.017
8005m	Xba	2024	96.9	0.007	0.013
9263c	Hind	2543	94.5	0.035	0.007
9263c	Xba	2396	97.1	0.005	0.003
9263f	Hind	2462	87.7	0.035	0.014
9263f	Xba	2071	92.5	0.014	0.028
9263m	Hind	2181	89.8	0.04	0.033
9263m	Xba	2188	93.8	0.012	0.022
5923c	Hind	2051	95	0.129	0.252
5923c	Xba	2205	94.6	0.003	0.006
5923f	Hind	2110	93.4	0.185	0.33
5923f	Xba	2408	97	0.008	0.009
5923m	Hind	1986	90.8	0.785	0.484
5923m	Xba	2115	96.5	0.01	0.026
1360c	Hind	2825	96.8	0.016	0.035
1360c	Xba	2282	95.7	0.022	0.024
1360f	Hind	2981	97.7	0.007	0.005
1360f	Xba	2159	96.9	0.01	0.012
1360m	Hind	2939	97.4	0.028	0.022
1360m	Xba	3194	97.9	0.005	0.004
3717c	Hind	236	90.3	0.229	0.1
3717c	Xba	3022	96.7	0.008	0.105
3717f	Hind	2889	95.3	0.084	0.177
3717f	Xba	166	79.6	1.354	0.144
3717m	Hind	1575	95.2	0.127	0.023
3717m	Xba	2080	96.8	0.008	0.01
0451c	Hind	1945	97.4	0.147	0.047
0451c	Xba	357	97.5	0.012	0.012
0451f	Hind	1784	95.2	6.162	0.103
0451f	Xba	341	95.6	0.024	0.026
0451m	Hind	2374	97.1	1.332	0.058
0451m	Xba	304	96	0.237	0.033
3025c	Hind	1942	93.3	0.021	0.026
3025c	Xba	2360	97.7	0.005	0.015
3025f	Hind	1976	91.3	0.012	0.021
3025f	Xba	2823	96.7	0.005	0.025
3025m	Hind	2190	92.5	0.035	0.027
3025m	Xba	2735	97.6	0.002	0.005
3025s	Hind	5234	92.1	0.106	0.088
3025s	Xba	4147	94.8	0.008	0.014
5202c	Hind	2848	98.2	0.012	0.004
5202c	Xba	1823	93.3	0.092	0.039
5202f	Hind	2753	96.9	0.023	0.097
5202f	Xba	3154	96	0.491	0.05
5202m	Hind	2255	95.8	0.017	0.008
5202m	Xba	3337	98.7	0.017	0.008
7048c	Hind	2057	96.2	0.016	0.016
7048c	Xba	1743	93	0.017	0.069
7048f	Hind	1950	92.6	0.033	0.038
7048f	Xba	2332	96.6	0.017	0.027
7048m	Hind	2371	98.4	0.019	0.005
7048m	Xba	1683	97	0.014	0.012
8305c	Hind	2419	95.4	0.176	0.067
8305c	Xba	223	88.4	0.107	0.09
8305f	Hind	3671	96.2	0.115	0.018
8305f	Xba	313	94.6	0.034	0.034
8305m	Hind	2458	90.8	0.421	0.147
8305m	Xba	263	93.4	0.029	0.057
3890c	Hind	2969	97.9	0.009	0.011
3890c	Xba	3649	98.2	0.007	0.008
3890f	Hind	2772	98.2	0.014	0.015
3890f	Xba	1906	92.3	6.453	0.084
3890m	Hind	2381	94.2	0.044	0.026
3890m	Xba	3722	97.9	0.039	0.023
2472c	Hind	278	86.4	0.276	0.145
2472c	Xba	1876	96.9	0.022	0.011
2472f	Hind	275	91.6	0.18	0.063
2472f	Xba	256	88.1	0.137	0.118
2472m	Hind	1310	93.5	0.88	0.042
2472m	Xba	1854	96.9	0.025	0.013
9923c	Hind	198	83.6	1.033	0.197
9923c	Xba	340	96.8	0.022	0.039
9923f	Hind	243	90.1	0.091	0.093
9923f	Xba	263	86.6	0.657	0.231
9923m	Hind	209	82.5	0.558	0.18
9923m	Xba	171	73.3	3.863	0.216
7807c	Hind	2498	93.5	0.07	0.144
7807c	Xba	2313	96.6	0.017	0.114
7807f	Hind	2790	96.7	0.045	0.097
7807f	Xba	1622	96.3	0.01	0.008
7807m	Hind	2596	94.2	0.112	0.179
7807m	Xba	2043	97.5	0.014	0.027
4246c	Hind	2815	97.9	0.044	0.031
4246c	Xba	2360	94.7	0.02	0.069
4246f	Hind	2851	97.9	0.031	0.01
4246f	Xba	2054	97.1	0.08	0.026
4246m	Hind	2834	97.4	0.017	0.009
4246m	Xba	2465	96.7	0.042	0.077
1523c	Hind	3420	98	0.009	0.008
1523c	Xba	200	85.4	2.776	0.249
1523f	Hind	2047	95.7	2.735	0.09
1523f	Xba	253	88.2	0.066	0.1
1523m	Hind	3001	96.8	0.014	0.004
1523m	Xba	194	85.6	1.059	0.19
8541c	Hind	2179	88.9	0.248	0.058
8541c	Xba	192	84.9	0.246	0.19
8541f	Hind	3418	92.8	0.206	0.095
8541f	Xba	197	87.8	0.185	0.153
8541m	Hind	2387	95.8	3.018	0.092
8541m	Xba	199	85.5	0.159	0.159
4840c	Hind	605	92.2	0.225	0.104
4840c	Xba	826	87.3	0.151	0.083
4840f	Hind	510	92.5	0.201	0.047
4840f	Xba	1020	90.5	0.212	0.041
4840m	Hind	524	92.5	0.264	0.042
4840m	Xba	911	92.3	0.047	0.152
0621c	Hind	2462	93.2	0.452	0.305
0621c	Xba	385	95.4	0.031	0.016
0621f	Hind	3102	95.4	0.188	0.177
0621f	Xba	3560	97.1	0.039	0.011
0621m	Hind	1919	95.1	0.237	0.223
0621m	Xba	2506	97.7	0.024	0.017
0167c	Hind	2268	97.7	0.037	0.05
0167c	Xba	2524	98.1	0.017	0.029
0167f	Hind	1669	94.9	0.18	0.178
0167f	Xba	206	86.4	1.32	0.088
0167m	Hind	2259	96.7	0.068	0.161
0167m	Xba	266	95.2	0.012	0.029
9143c	Hind	1593	95.9	3.946	0.11
9143c	Xba	3493	98.5	0.019	0.004
9143f	Hind	1741	92.5	0.298	0.297
9143f	Xba	3416	98.2	0.003	0.004
9143m	Hind	2019	93.3	0.41	0.35
9143m	Xba	2810	97.8	0.005	0.02
3202c	Hind	2422	97.3	0.124	0.105
3202c	Xba	307	96.1	0.022	0.032
3202f	Hind	1994	95.5	0.164	0.088
3202f	Xba	180	87.2	1.586	0.132
3202m	Hind	2135	96.6	0.117	0.073
3202m	Xba	338	95.4	0.031	0.021
6349c	Hind	3100	96.3	0.131	0.029
6349c	Xba	210	82.9	0.668	0.117
6349f	Hind	3763	90	0.293	0.111
6349f	Xba	277	90.3	0.324	0.048
6349m	Hind	3018	97.5	0.023	0.031
6349m	Xba	195	83.6	3.538	0.153
0421c	Hind	686	75.6	5.354	0.088
0421c	Xba	778	79.2	2.742	0.054
0421f	Hind	1319	95.5	0.752	0.023
0421f	Xba	1790	97.3	0.015	0.013
0421m	Hind	1857	90.6	0.087	0.05
0421m	Xba	2602	96.6	0.012	0.017
8565c	Hind	3041	96.4	0.003	0.01
8565c	Xba	2544	97.5	0.019	0.074
8565f	Hind	3004	96.8	0.026	0.032
8565f	Xba	1958	95.1	0.01	0.036
8565m	Hind	3432	98.3	0.009	0.009
8565m	Xba	2447	96.4	0.008	0.006
8565s	Hind	4653	88.1	0.089	0.108
8565s	Xba	3633	90.9	0.036	0.045
5566c	Hind	2660	96.9	0.019	0.02
5566c	Xba	246	87.5	0.086	0.165
5566f	Hind	2193	93.7	0.061	0.044
5566f	Xba	220	83.5	0.242	0.193
5566m	Hind	2316	97.3	0.127	0.008
5566m	Xba	293	93.8	0.014	0.076
2806c	Hind	2358	95.9	0.01	0.026
2806c	Xba	230	87.4	0.341	0.175
2806f	Hind	2742	97.8	0.017	0.05
2806f	Xba	224	83.3	1.132	0.225
2806m	Hind	2960	97.9	0.005	0.014
2806m	Xba	247	91.5	0.185	0.104
8326c	Hind	1702	89.5	0.014	0.023
8326c	Xba	2349	95	0.022	0.007
8326f	Hind	1994	96.2	0.021	0.042
8326f	Xba	2006	96.3	0.032	0.006
8326m	Hind	2169	96.6	0.016	0.017
8326m	Xba	3295	96.4	0.042	0.037
3855c	Hind	1996	92.3	0.028	0.077
3855c	Xba	2675	98.3	0	0.002
3855f	Hind	2800	96	0.051	0.073
3855f	Xba	2351	98.1	0.005	0.002
3855m	Hind	2556	94.8	0.08	0.085
3855m	Xba	2850	97.7	0.003	0.041
3588c	Hind	2046	93.1	0.082	0.201
3588c	Xba	2801	95.5	0.008	0.11
3588f	Hind	2296	97.3	0.017	0.034
3588f	Xba	2109	94	0.032	0.119
3588m	Hind	2481	97.5	0.016	0.021
3588m	Xba	2675	96.8	0.002	0.018
8531c	Hind	2807	94.5	0.134	0.125
8531c	Xba	266	88.6	0.119	0.108
8531f	Hind	2294	93.5	3.836	0.067
8531f	Xba	214	83.4	0.334	0.198
8531m	Hind	3546	90.8	0.291	0.196
8531m	Xba	233	84.6	1.283	0.09
6607c	Hind	1970	95.2	0.218	0.121
6607c	Xba	3293	96.6	0.036	0.005
6607f	Hind	2286	95.7	0.092	0.019
6607f	Xba	2760	95.4	0.241	0.135
6607m	Hind	2124	99	0.157	0.208
6607m	Xba	2667	95.9	0.259	0.245
7551c	Hind	1282	91.1	0.059	0.066
7551c	Xba	1885	97	0.01	0.006
7551f	Hind	1168	96	0.991	0.037
7551f	Xba	1887	96.7	0.01	0.021
7551m	Hind	1777	93.8	0.405	0.036
7551m	Xba	1952	96.7	0.01	0.012
1608c	Hind	3098	90.8	0.496	0.225
1608c	Xba	1683	96.3	0.081	0.008
1608f	Hind	1024	94.9	4.059	0.066
1608f	Xba	2095	95.6	0.017	0.006
1608m	Hind	1534	97.2	0.154	0.035
1608m	Xba	1156	92.7	0.124	0.025
0517c	Hind	2561	90.5	0.646	0.159
0517c	Xba	293	93.1	0.017	0.057
0517f	Hind	2410	89.9	0.045	0.049
0517f	Xba	237	85.8	0.142	0.157
0517m	Hind	2602	93.3	0.602	0.027
0517m	Xba	546	78.4	0.092	0.113
2926c	Hind	3027	95.6	0.141	0.056
2926c	Xba	3381	98.2	0.044	0.044
2926f	Hind	3582	96.6	0.024	0.086
2926f	Xba	3505	97.9	0.01	0.021
2926m	Hind	2897	95	0.058	0.063
2926m	Xba	2965	93.1	0.191	0.122
4287c	Hind	1996	90.1	0.182	0.062
4287c	Xba	2672	98.2	0.232	0.34
4287f	Hind	2842	95.7	0.016	0.043
4287f	Xba	3389	95.6	0.075	0.248
4287m	Hind	2147	95.9	0.026	0.023
4287m	Xba	3273	94.3	0.185	0.315
9236c	Hind	2118	92.1	3.319	0.131
9236c	Xba	3086	97.5	0.02	0.014
9236f	Hind	2522	94	0.092	0.126
9236f	Xba	3420	97.1	0.236	0.036
9236m	Hind	2320	92.9	6.354	0.2
9236m	Xba	3015	96.3	0.044	0.059
1492c	Hind	2291	98.5	0.065	0.128
1492c	Xba	3055	97.1	0.183	0.075
1492f	Hind	3385	98.9	0.035	0.073
1492f	Xba	3492	97.5	0.002	0.03
1492m	Hind	3621	99.2	0.031	0.055
1492m	Xba	3105	97.1	0.049	0.151
