# Supplementary material for: Assessment of algorithms for high throughput detection of genomic copy number variation in oligonucleotide microarray data
Source: BMC Bioinformatics. 2007 Oct 2;8:368. doi: 10.1186/1471-2105-8-368 (PMC2148068; doi:10.1186/1471-2105-8-368)
Supplement: Additional file 15 — Detection of confirmed CNVs. List of 38 CNVs that were confirmed by independent experimental approaches, as well as their detection by various software/reference set combinations. [file 1471-2105-8-368-S15.xls]

## Sheet: Sheet1
Detection of validated CNVs
									CNAG Ref2 Hind							CNAG Ref2 Xba							CNAG Ref50 Hind							CNAG Ref50 Xba							CNAG-GLAD Ref2 Hind							CNAG-GLAD Ref2 Xba
Sample ID	Aberration type	Chromosome	Cytoband	Validation method (probe)	FISH probe ID(s)	#Probes	Probe(s) start (bp)	Probe(s) end (bp)	CNV detected	Start SNP ID	Start Position (bp)	End SNP ID	End Position (bp)	Length (bp)	CNV detected in # fragments	CNV detected	Start SNP ID	Start Position (bp)	End SNP ID	End Position (bp)	Length (bp)	CNV detected in # fragments	CNV detected	Start SNP ID	Start Position (bp)	End SNP ID	End Position (bp)	Length (bp)	CNV detected in # fragments	CNV detected	Start SNP ID	Start Position (bp)	End SNP ID	End Position (bp)	Length (bp)	CNV detected in # fragments	CNV detected	Start SNP ID	Start Position (bp)	End SNP ID	End Position (bp)	Length (bp)	CNV detected in # fragments	CNV detected	Start SNP ID	Start Position (bp)	End SNP ID	End Position (bp)	Length (bp)
6235c	del	10	q24.32-q25.1	karyotyping	NA	1	104213618	106029175	del	SNP_A-1738203	104213618	SNP_A-1672687	106149295	1935677	1	del	SNP_A-1690155	104408646	SNP_A-1753337	106145540	1736894	1	del	SNP_A-1738203	104213618	SNP_A-1672687	106149295	1935677	1	del	SNP_A-1690155	104408646	SNP_A-1753337	106145540	1736894	1	del	SNP_A-1662499	104234129	SNP_A-1672687	106149295	1915166	1	del	SNP_A-1690155	104408646	SNP_A-1753337	106145540	1736894
3476c	del	1	p31.1	FISH (fosmid)	G248P8921H3	1	83237831	83281513	none	NA	NA	NA	NA	NA	0	del	SNP_A-1656279	83242288	SNP_A-1705795	83308133	65845	1	none	NA	NA	NA	NA	NA	0	none	NA	NA	NA	NA	NA	0	del	SNP_A-1685891	83252359	SNP_A-1691269	83274337	21978	1	del	SNP_A-1656279	83242288	SNP_A-1681220	83282937	40649
3476c	del	4	q21.23	FISH (BAC)	RP11-7G22	1	84523610	84723458	del	SNP_A-1698344	82282746	SNP_A-1706322	92816547	10533801	1	del	SNP_A-1751647	82372063	SNP_A-1684950	93027491	10655428	1	del	SNP_A-1698344	82282746	SNP_A-1726641	85558739	3275993	1	del	SNP_A-1751647	82372063	SNP_A-1684950	93027491	10655428	1	del	SNP_A-1698344	82282746	SNP_A-1687219	93214433	10931687	2	del	SNP_A-1751647	82372063	SNP_A-1684950	93027491	10655428
3476m	del	1	p31.1	FISH (fosmid)	G248P8921H3	1	83237831	83281513	none	NA	NA	NA	NA	NA	0	del	SNP_A-1656279	83242288	SNP_A-1705795	83308133	65845	1	none	NA	NA	NA	NA	NA	0	none	NA	NA	NA	NA	NA	0	del	SNP_A-1685891	83252359	SNP_A-1691269	83274337	21978	1	del	SNP_A-1656279	83242288	SNP_A-1681220	83282937	40649
8379c	dup	10	p12.2-p15.3	karyotyping	NA	NA	259695	24074700	dup	SNP_A-1718308	284953	SNP_A-1658115	24074716	23789763	1	dup	SNP_A-1680172	259695	SNP_A-1734022	24102147	23842452	1	dup	SNP_A-1718308	284953	SNP_A-1658115	24074716	23789763	1	dup	SNP_A-1680172	259695	SNP_A-1662710	24070805	23811110	1	dup	SNP_A-1718308	284953	SNP_A-1658115	24074716	23789763	1	dup	SNP_A-1680172	259695	SNP_A-1734022	24102147	23842452
8379c	dup	15	q11.2	karyotyping	NA	NA	19208413	21301800	dup	SNP_A-1711003	19852603	SNP_A-1687995	19943075	90472	1	dup	SNP_A-1713638	19208413	SNP_A-1659576	20689912	1481499	1	dup	SNP_A-1711003	19852603	SNP_A-1687995	19943075	90472	1	dup	SNP_A-1713638	19208413	SNP_A-1659576	20689912	1481499	1	dup	SNP_A-1711003	19852603	SNP_A-1687995	19943075	90472	1	dup	SNP_A-1713638	19208413	SNP_A-1659576	20689912	1481499
4794c	dup	16	p13.3	FISH (BAC/fosmid)	RP11-397B22/G248P82513E10	2	2811550	3076973	dup	SNP_A-1659615	2903262	SNP_A-1719488	3864938	961676	1	dup	SNP_A-1699137	205160	SNP_A-1673328	3560928	3355768	1	none	NA	NA	NA	NA	NA	0	dup	SNP_A-1699137	205160	SNP_A-1673328	3560928	3355768	1	dup	SNP_A-1659615	2903262	SNP_A-1719488	3864938	961676	1	dup	SNP_A-1706415	2747264	SNP_A-1743637	3395248	647984
6789c	del	14	q31.2	FISH (fosmid)	G248P87610B4	1	82743489	82783738	none	NA	NA	NA	NA	NA	0	del	SNP_A-1725226	82728476	SNP_A-1716597	82796472	67996	1	none	NA	NA	NA	NA	NA	0	none	NA	NA	NA	NA	NA	0	none	NA	NA	NA	NA	NA	0	del	SNP_A-1725226	82728476	SNP_A-1716597	82796472	67996
6789m	del	14	q31.2	FISH (fosmid)	G248P87610B4	1	82743489	82783738	del	SNP_A-1664241	82734864	SNP_A-1720604	82799356	64492	1	none	NA	NA	NA	NA	NA	0	none	NA	NA	NA	NA	NA	0	none	NA	NA	NA	NA	NA	0	del	SNP_A-1664241	82734864	SNP_A-1720604	82799356	64492	1	none	NA	NA	NA	NA	NA
9299c	del	9	p21.1	FISH (fosmid)	G248P85841H6	1	28760186	28800294	none	NA	NA	NA	NA	NA	0	none	NA	NA	NA	NA	NA	0	none	NA	NA	NA	NA	NA	0	none	NA	NA	NA	NA	NA	0	del	SNP_A-1750358	28685569	SNP_A-1693514	28765262	79693	1	del	SNP_A-1642599	28761537	SNP_A-1734104	28799215	37678
9299f	del	9	p21.1	FISH (fosmid)	G248P85841H6	1	28760186	28800294	none	NA	NA	NA	NA	NA	0	none	NA	NA	NA	NA	NA	0	none	NA	NA	NA	NA	NA	0	none	NA	NA	NA	NA	NA	0	del	SNP_A-1750358	28685569	SNP_A-1693514	28765262	79693	1	del	SNP_A-1642599	28761537	SNP_A-1734104	28799215	37678
1895c	del	13	q12.11-q13	FISH (BAC)	RP11-1031I2/RP11-523H24/RP11-61K9/RP11-26D3/RP11-316G23/RP11-1043F20/RP11-1087D7/RP11-876B10/RP11-420H1	9	18880857	24440032	del	SNP_A-1729088	18988572	SNP_A-1680155	24425134	5436562	1	del	SNP_A-1671638	19439404	SNP_A-1656737	24326365	4886961	1	del	SNP_A-1729088	18988572	SNP_A-1734623	24471308	5482736	1	del	SNP_A-1671638	19439404	SNP_A-1656737	24326365	4886961	1	del	SNP_A-1729088	18988572	SNP_A-1680155	24425134	5436562	1	del	SNP_A-1645704	18867056	SNP_A-1656737	24326365	5459309
5003c	del	2	p16.3	FISH (BAC/fosmid)	CTD-2588F13/RP11-1151G3/G248P85865C4	3	50937989	51175184	none	NA	NA	NA	NA	NA	0	del	SNP_A-1672956	50884733	SNP_A-1696422	51178791	294058	1	none	NA	NA	NA	NA	NA	0	del	SNP_A-1672956	50884733	SNP_A-1696422	51178791	294058	1	del	SNP_A-1642704	50959009	SNP_A-1754345	51130561	171552	1	del	SNP_A-1672956	50884733	SNP_A-1696422	51178791	294058
6168c	dup	17	q21.33	FISH (BAC)	CTD-2348H12	1	45755800	45884635	dup	SNP_A-1682715	45345729	SNP_A-1744474	46196038	850309	1	dup	SNP_A-1699377	45629290	SNP_A-1729422	45953278	323988	1	none	NA	NA	NA	NA	NA	0	none	NA	NA	NA	NA	NA	0	dup	SNP_A-1682715	45345729	SNP_A-1744474	46196038	850309	1	dup	SNP_A-1699377	45629290	SNP_A-1729422	45953278	323988
4818c	del	12	q14.3	FISH (BAC)	RP11-91K23	1	65798396	65964115	del	SNP_A-1676037	63550357	SNP_A-1737112	66830897	3280540	1	del	SNP_A-1758790	63576185	SNP_A-1667786	66780095	3203910	1	del	SNP_A-1676037	63550357	SNP_A-1679491	66717474	3167117	1	del	SNP_A-1758790	63576185	SNP_A-1667786	66780095	3203910	1	del	SNP_A-1676037	63550357	SNP_A-1723407	66773366	3223009	1	del	SNP_A-1758790	63576185	SNP_A-1667786	66780095	3203910
4357c	del	6	q15	FISH (BAC)	CTD-2320P5	1	91508026	91611639	none	NA	NA	NA	NA	NA	0	del	SNP_A-1720781	91407214	SNP_A-1655009	91760207	352993	1	del	SNP_A-1698142	91350823	SNP_A-1749572	91679748	328925	1	del	SNP_A-1720781	91407214	SNP_A-1655009	91760207	352993	1	none	NA	NA	NA	NA	NA	0	del	SNP_A-1731983	91335141	SNP_A-1655009	91760207	425066
4357c	del	6	q16.1	FISH (BAC)	RP11-538A16	1	93629576	93823839	del	SNP_A-1680783	93533402	SNP_A-1674822	94191224	657822	1	del	SNP_A-1671260	93545298	SNP_A-1723752	94140513	595215	1	del	SNP_A-1691079	93576978	SNP_A-1677203	94037515	460537	1	del	SNP_A-1671260	93545298	SNP_A-1723752	94140513	595215	1	del	SNP_A-1680783	93533402	SNP_A-1672503	94176940	643538	1	del	SNP_A-1704165	93552796	SNP_A-1723752	94140513	587717
4357m	del	6	q15	FISH (BAC)	CTD-2320P5	1	91508026	91611639	del	SNP_A-1701722	91363659	SNP_A-1684385	91712833	349174	1	del	SNP_A-1720781	91407214	SNP_A-1655009	91760207	352993	1	del	SNP_A-1701722	91363659	SNP_A-1684385	91712833	349174	1	del	SNP_A-1720781	91407214	SNP_A-1655009	91760207	352993	1	del	SNP_A-1701722	91363659	SNP_A-1684385	91712833	349174	1	del	SNP_A-1731983	91335141	SNP_A-1655009	91760207	425066
4357m	del	6	q16.1	FISH (BAC)	RP11-538A16	1	93629576	93823839	del	SNP_A-1680783	93533402	SNP_A-1674822	94191224	657822	1	del	SNP_A-1671260	93545298	SNP_A-1723752	94140513	595215	1	del	SNP_A-1691079	93576978	SNP_A-1674822	94191224	614246	1	del	SNP_A-1671260	93545298	SNP_A-1723752	94140513	595215	1	del	SNP_A-1680783	93533402	SNP_A-1672503	94176940	643538	1	del	SNP_A-1704165	93552796	SNP_A-1723752	94140513	587717
8785c	del	18	q22.1	qPCR	NA	NA	64012865	64012961	none	NA	NA	NA	NA	NA	0	none	NA	NA	NA	NA	NA	0	none	NA	NA	NA	NA	NA	0	none	NA	NA	NA	NA	NA	0	none	NA	NA	NA	NA	NA	0	none	NA	NA	NA	NA	NA
8785f	del	18	q22.1	qPCR	NA	NA	64012865	64012961	none	NA	NA	NA	NA	NA	0	none	NA	NA	NA	NA	NA	0	none	NA	NA	NA	NA	NA	0	none	NA	NA	NA	NA	NA	0	none	NA	NA	NA	NA	NA	0	none	NA	NA	NA	NA	NA
1280c	del	4	p15.2	FISH (BAC)	RP11-111M23/RP11-1J22/RP11-101B12/CTD-2363O1	4	22935721	23246565	del	SNP_A-1647085	22907138	SNP_A-1662203	23102259	195121	1	del	SNP_A-1682058	22916860	SNP_A-1679638	23108649	191789	1	none	NA	NA	NA	NA	NA	0	del	SNP_A-1682058	22916860	SNP_A-1679638	23108649	191789	1	none	NA	NA	NA	NA	NA	0	del	SNP_A-1682058	22916860	SNP_A-1679638	23108649	191789
1280m	del	4	p15.2	FISH (BAC)	RP11-111M23/RP11-1J22/RP11-101B12/CTD-2363O1	4	22935721	23246565	del	SNP_A-1647085	22907138	SNP_A-1662203	23102259	195121	1	del	SNP_A-1682058	22916860	SNP_A-1679638	23108649	191789	1	del	SNP_A-1647085	22907138	SNP_A-1662203	23102259	195121	1	del	SNP_A-1682058	22916860	SNP_A-1679638	23108649	191789	1	none	NA	NA	NA	NA	NA	0	del	SNP_A-1682058	22916860	SNP_A-1679638	23108649	191789
3923c	dup	11	p11.12	FISH (BAC)	RP11-257P11/RP11-97G1	2	50403590	50616540	dup	SNP_A-1706662	50105616	SNP_A-1701892	50597769	492153	1	none	NA	NA	NA	NA	NA	0	dup	SNP_A-1709380	50396846	SNP_A-1701892	50597769	200923	1	dup	SNP_A-1694685	50104770	SNP_A-1670171	50595021	490251	1	none	NA	NA	NA	NA	NA	0	none	NA	NA	NA	NA	NA
3923m	dup	11	p11.12	FISH (BAC)	RP11-257P11/RP11-97G1	2	50403590	50616540	none	NA	NA	NA	NA	NA	0	none	NA	NA	NA	NA	NA	0	none	NA	NA	NA	NA	NA	0	none	NA	NA	NA	NA	NA	0	none	NA	NA	NA	NA	NA	0	none	NA	NA	NA	NA	NA
3595c	dup	15	q11.2	FISH (BAC/fosmid)	CTD-2280M10/G248P87529H9/G248P88706H10	3	19815362	19928453	dup	SNP_A-1711003	19852603	SNP_A-1687995	19943075	90472	1	dup	SNP_A-1713638	19208413	SNP_A-1729906	19989036	780623	1	dup	SNP_A-1711003	19852603	SNP_A-1687995	19943075	90472	1	dup	SNP_A-1713638	19208413	SNP_A-1729906	19989036	780623	1	none	NA	NA	NA	NA	NA	0	dup	SNP_A-1713638	19208413	SNP_A-1729906	19989036	780623
3595m	dup	15	q11.2	FISH (BAC)	CTD-2280M10	1	19815362	19920118	none	NA	NA	NA	NA	NA	0	none	NA	NA	NA	NA	NA	0	none	NA	NA	NA	NA	NA	0	dup	SNP_A-1713638	19208413	SNP_A-1729906	19989036	780623	1	none	NA	NA	NA	NA	NA	0	none	NA	NA	NA	NA	NA
0674c	del	2	q34	FISH (BAC)	RP11-93G7	1	214775001	214930522	none	NA	NA	NA	NA	NA	0	del	SNP_A-1736681	214774508	SNP_A-1727244	214921251	146743	1	none	NA	NA	NA	NA	NA	0	del	SNP_A-1736681	214774508	SNP_A-1727244	214921251	146743	1	none	NA	NA	NA	NA	NA	0	del	SNP_A-1736681	214774508	SNP_A-1727244	214921251	146743
0674f	del	2	q34	FISH (BAC)	RP11-93G7	1	214775001	214930522	del	SNP_A-1681529	214770074	SNP_A-1734755	214875691	105617	1	del	SNP_A-1736681	214774508	SNP_A-1727244	214921251	146743	1	none	NA	NA	NA	NA	NA	0	none	NA	NA	NA	NA	NA	0	del	SNP_A-1683457	214776162	SNP_A-1734755	214875691	99529	1	del	SNP_A-1736681	214774508	SNP_A-1727244	214921251	146743
6545c	del	7	p22.1-p22.2	FISH (BAC)	RP11-802L1/RP11-42B7/RP11-89J1	3	3719506	5171406	del	SNP_A-1694566	3389854	SNP_A-1665363	6208144	2818290	1	del	SNP_A-1676848	3474001	SNP_A-1701971	4259179	785178	1	del	SNP_A-1694566	3389854	SNP_A-1665363	6208144	2818290	1	del	SNP_A-1676848	3474001	SNP_A-1701971	4259179	785178	1	del	SNP_A-1742644	3295644	SNP_A-1730956	6891106	3595462	1	del	SNP_A-1676848	3474001	SNP_A-1746498	6248486	2774485
7807c	del	22	q12.1	FISH (BAC)	RP11-79G21	1	26493947	26651940	del	SNP_A-1655112	26586955	SNP_A-1745799	27552525	965570	1	del	SNP_A-1720707	26286785	SNP_A-1642913	27018050	731265	1	del	SNP_A-1655112	26586955	SNP_A-1751976	27222681	635726	1	del	SNP_A-1720707	26286785	SNP_A-1732862	27211359	924574	1	none	NA	NA	NA	NA	NA	0	del	SNP_A-1680716	26083853	SNP_A-1732862	27211359	1127506
9143c	del	11	p13-p14.1	karyotyping	NA	NA	28819108	31968172	del	SNP_A-1719542	28493841	SNP_A-1659111	31966631	3472790	1	del	SNP_A-1751825	28793038	SNP_A-1689592	31968172	3175134	1	del	SNP_A-1753562	28833005	SNP_A-1659111	31966631	3133626	1	del	SNP_A-1736023	28819108	SNP_A-1689592	31968172	3149064	1	del	SNP_A-1721142	28496135	SNP_A-1659111	31966631	3470496	1	del	SNP_A-1692460	28794010	SNP_A-1689592	31968172	3174162
5566c	del	14	q11.2	FISH (BAC)	CTD-2136K6	1	20850160	20946671	none	NA	NA	NA	NA	NA	0	none	NA	NA	NA	NA	NA	0	none	NA	NA	NA	NA	NA	0	none	NA	NA	NA	NA	NA	0	none	NA	NA	NA	NA	NA	0	del	SNP_A-1730997	20788579	SNP_A-1654009	20918741	130162
8326c	del	14	q11.2	FISH (BAC)	RP11-98N22/RP11-340M24/RP11-91A10	3	18491079	20966446	del	SNP_A-1744958	19387587	SNP_A-1719118	21038716	1651129	1	del	SNP_A-1745948	19285288	SNP_A-1730162	21207935	1922647	1	del	SNP_A-1739152	19494891	SNP_A-1719118	21038716	1543825	1	del	SNP_A-1693300	19537170	SNP_A-1730162	21207935	1670765	1	del	SNP_A-1744958	19387587	SNP_A-1719118	21038716	1651129	1	del	SNP_A-1745948	19285288	SNP_A-1730162	21207935	1922647
6607c	del	20	p12.1	FISH (fosmid)	G248P80796G1	1	14802094	14844339	none	NA	NA	NA	NA	NA	0	none	NA	NA	NA	NA	NA	0	none	NA	NA	NA	NA	NA	0	none	NA	NA	NA	NA	NA	0	none	NA	NA	NA	NA	NA	0	del	SNP_A-1685070	14796659	SNP_A-1726766	14853859	57200
6607m	del	20	p12.1	FISH (fosmid)	G248P80796G1	1	14802094	14844339	none	NA	NA	NA	NA	NA	0	none	NA	NA	NA	NA	NA	0	none	NA	NA	NA	NA	NA	0	none	NA	NA	NA	NA	NA	0	none	NA	NA	NA	NA	NA	0	del	SNP_A-1685070	14796659	SNP_A-1726766	14853859	57200
7551c	del	2	p22.3	FISH (BAC)	RP11-229K12	1	35979709	36146797	del	SNP_A-1696029	35923474	SNP_A-1737214	36166681	243207	1	del	SNP_A-1718369	35937998	SNP_A-1750995	36158141	220143	1	del	SNP_A-1696029	35923474	SNP_A-1737214	36166681	243207	1	del	SNP_A-1718369	35937998	SNP_A-1750995	36158141	220143	1	none	NA	NA	NA	NA	NA	0	del	SNP_A-1718369	35937998	SNP_A-1750995	36158141	220143
7551m	del	2	p22.3	FISH (BAC)	RP11-229K12	1	35979709	36146797	del	SNP_A-1696029	35923474	SNP_A-1737214	36166681	243207	1	del	SNP_A-1718369	35937998	SNP_A-1750995	36158141	220143	1	del	SNP_A-1696029	35923474	SNP_A-1737214	36166681	243207	1	del	SNP_A-1718369	35937998	SNP_A-1755430	36144844	206846	1	none	NA	NA	NA	NA	NA	0	del	SNP_A-1718369	35937998	SNP_A-1750995	36158141	220143
[truncated: 113 more columns]
