# Supplementary material for: Assessment of algorithms for high throughput detection of genomic copy number variation in oligonucleotide microarray data
Source: BMC Bioinformatics. 2007 Oct 2;8:368. doi: 10.1186/1471-2105-8-368 (PMC2148068; doi:10.1186/1471-2105-8-368)
Supplement: Additional file 16 — Rules for candidate CNV detection. The rules used for the detection of putative copy number variants with various reference sets. [file 1471-2105-8-368-S16.xls]

## Sheet: Sheet1
A) CNV detection within trios using a reference set of 2
Child vs. Father	Child vs. Mother	Father vs. Mother	CNV in child	CNV in father	CNV in mother
loss	loss	loss	deletion	none	duplication
loss	loss	no change	deletion*	duplication*	duplication*
loss	loss	gain	deletion	duplication	none
loss	no change	gain	deletion*	duplication*	deletion*
loss	gain	gain	none	duplication	deletion
no change	loss	loss	deletion*	deletion*	duplication*
no change	no change	no change	none	none	none
no change	gain	gain	duplication*	duplication*	deletion*
gain	loss	loss	none	deletion	duplication
gain	no change	loss	duplication*	deletion*	duplication*
gain	gain	loss	duplication	deletion	none
gain	gain	no change	duplication*	deletion*	deletion*
gain	gain	gain	duplication	none	deletion
*It is possible that only one or two of the CNVs called in the trio are real. To detect as many CNVs as possible, we accepted all three potential candidate CNVs in these cases.
B) CNV detection using a reference set 50, 106 or 214
Child vs. reference set	Father vs. reference set	Mother vs. reference set	CNV in child	CNV in father	CNV in mother
loss	loss	loss	deletion	deletion	deletion
loss	loss	no change	deletion	deletion	none
loss	loss	gain	deletion	deletion	duplication
loss	no change	loss	deletion	none	deletion
loss	no change	no change	deletion	none	none
loss	no change	gain	deletion	none	duplication
loss	gain	loss	deletion	duplication	deletion
loss	gain	no change	deletion	duplication	none
loss	gain	gain	deletion	duplication	duplication
no change	loss	loss	none	deletion	deletion
no change	loss	no change	none	deletion	none
no change	loss	gain	none	deletion	duplication
no change	no change	loss	none	none	deletion
no change	no change	no change	none	none	none
no change	no change	gain	none	none	duplication
no change	gain	loss	none	duplication	deletion
no change	gain	no change	none	duplication	none
no change	gain	gain	none	duplication	duplication
gain	loss	loss	duplication	deletion	deletion
gain	loss	no change	duplication	deletion	none
gain	loss	gain	duplication	deletion	duplication
gain	no change	loss	duplication	none	deletion
gain	no change	no change	duplication	none	none
gain	no change	gain	duplication	none	duplication
gain	gain	loss	duplication	duplication	deletion
gain	gain	no change	duplication	duplication	none
gain	gain	gain	duplication	duplication	duplication
